# Supplementary material for: Loss of Heterozygosity in Pediatric Acute Lymphoblastic Leukemia and Its Prognostic Impact: A Retrospective Study
Source: Cancers (Basel). 2025 Jul 29;17(15):2500. doi: 10.3390/cancers17152500 (PMC12346631; doi:10.3390/cancers17152500)
Supplement: Supplementary file 1 [file cancers-17-02500-s001.zip]

Archive with 4 entries (4 files):
- File 1 Molecular karyotype.xlsx
- File 2 CNA.xlsx
- File 3 CNA in genes.xlsx
- Supplementary materials.pdf
